# Supplementary material for: Phylogenomic and Evolutionary Insights into Lipoprotein Lipase (LPL) Genes in Tambaqui: Gene Duplication, Tissue-Specific Expression and Physiological Implications
Source: Genes (Basel). 2025 Apr 30;16(5):548. doi: 10.3390/genes16050548 (PMC12111056; doi:10.3390/genes16050548)
Supplement: Supplementary file 1 [file genes-16-00548-s001.zip]

Archive with 1 entries (1 files):
- genes-3572228-supplementary.pdf
